# Supplementary material for: Microvascular immunity is organ-specific and remodeled after kidney injury in mice
Source: Nat Commun. 2025 May 9;16:4333. doi: 10.1038/s41467-025-59609-1 (PMC12064663; doi:10.1038/s41467-025-59609-1)
Supplement: Supplementary file 3 — Supplementary Data 1 [file 41467_2025_59609_MOESM3_ESM.xlsx]

## Sheet: distribution fig.2
cluster	peripheral blood (%)	renal microvasculature (%)	renal tissue (%)
0	0.296521	27.8267	11.8628
1	21.892	7.50298	5.6749
2	2.79887	23.1131	4.5848
3	16.4389	3.73658	1.47483
4	14.0305	2.55817	1.52292
5	7.52152	5.67572	1.28246
6	1.47537	1.52148	19.9102
7	0.06509	3.77387	15.2934
8	3.57272	3.87828	4.03976
9	7.8325	0.551909	0.657262
10	2.69762	4.10949	3.81533
11	4.08621	3.25179	1.10612
12	2.78441	0.917363	7.3421
13	2.41556	4.26611	0.256492
14	4.58523	0.104415	0.0160308
15	0.224199	1.97643	4.92145
16	2.08288	0.63395	2.13209
17	0.339915	1.97643	2.96569
18	0.00723223	0.223747	5.85123
19	1.18609	1.01432	0.6252
20	2.02502	0.335621	0.112215
21	0.310986	0.178998	2.66111
22	0.6509	0.231205	0.689324
23	0.368844	0.178998	0.112215
24	0.137412	0.193914	0.336646
25	0	0.096957	0.673293
26	0.173573	0.171539	0.0801539

## Sheet: distribution fig.5
cluster	blood UT (%)	blood AKI-reg (%)	microvasculature UT (%)	microvasculature AKI-reg (%)	renal tissue UT (%)	renal tissue AKI-reg (%)
0	0.273099	0.290348	25.3025	4.77787	13.4457	28.8452
1	20.9303	15.9698	7.13915	9.64235	8.80751	3.81812
2	7.95118	12.1598	2.88959	15.4073	0.725004	2.72317
3	3.2452	1.35999	24.4441	9.32398	5.80054	2.65816
4	18.5186	9.93476	4.76137	3.96627	2.47505	0.613395
5	12.0095	9.43663	5.0155	3.07643	2.25111	1.99762
6	0.78084	18.1626	0.283988	3.57788	0.317813	3.07893
7	12.333	10.4878	2.64172	2.66384	1.50113	0.280333
8	1.97983	2.63853	3.32121	9.49	4.27426	9.8648
9	1.75249	1.53917	1.77307	2.91454	22.0212	5.56385
10	2.82782	1.69151	6.00203	6.45204	4.89967	3.05958
11	2.36612	3.58803	3.88351	9.48237	0.302751	0.557325
12	0.0363998	0.076386	2.06197	1.52271	8.89558	8.88231
13	0.0264811	1.02672	0.847702	3.35816	0.280913	12.3345
14	3.96935	4.20758	0.744009	1.35532	1.25474	0.365743
15	0.256969	0.137163	2.80692	6.11764	0.439317	2.49019
16	0.181517	0.254817	1.77982	1.3189	3.5033	1.85194
17	4.11288	0.490862	0.108387	0.0949869	0.0518664	0.400356
18	1.44518	1.34149	0.573687	0.993081	2.14647	1.48624
19	0.211921	0.277657	1.42434	0.834407	2.12417	2.71024
20	1.77621	1.51106	0.393287	0.55315	0.130292	0.143734
21	0.492154	0.121215	0.347794	0.342276	5.11645	1.28091
22	0.00952562	0.0186343	0.205763	0.125202	5.42805	1.33969
23	0.620813	0.798226	0.287743	0.514775	0.682513	1.05586
24	0.325681	0.130755	0.168071	0.256176	1.93021	1.6181
25	0.623679	0.75772	0.19103	0.363956	0.619285	0.268215
26	0.0924586	0.703832	0.122893	0.871407	0	0.329082
27	0.558151	0.509549	0.204754	0.344005	0.147143	0.155646
28	0.201304	0.362152	0.0784987	0.21777	0.17075	0.12131
29	0.0912795	0.0152377	0.195558	0.041219	0.257179	0.10545
