# Supplementary material for: Microvascular immunity is organ-specific and remodeled after kidney injury in mice
Source: Nat Commun. 2025 May 9;16:4333. doi: 10.1038/s41467-025-59609-1 (PMC12064663; doi:10.1038/s41467-025-59609-1)
Supplement: Supplementary file 4 — Supplementary Data 2 [file 41467_2025_59609_MOESM4_ESM.xlsx]

## Sheet: UT fig. 2 
cluster	gene	p_val	avg_log2FC	pct.1	pct.2	p_val_adj
cluster 0	C1qa	0	2.55896	0.977	0.177	0
	Ccl3	0	2.49334	0.873	0.266	0
	Ccl4	0	2.48364	0.904	0.316	0
	C1qb	0	2.35488	0.973	0.177	0
	Il1b	0	2.19018	0.847	0.216	0
	Cd74	0	2.02766	0.999	0.706	0
	Cxcl2	0	2.02651	0.534	0.141	0
	Mmp12	0	1.97067	0.606	0.068	0
	Cd14	0	1.88481	0.918	0.198	0
	Rgs1	0	1.83485	0.831	0.359	0
cluster 1	Ighd	0	2.40126	0.992	0.33	0
	Igkc	0	2.0857	0.989	0.557	0
	Iglc3	0	1.80076	0.994	0.344	0
	Cd79b	0	1.76394	0.994	0.344	0
	Cd79a	0	1.71942	0.992	0.322	0
	Ighm	0	1.57266	0.998	0.686	0
	Fcer2a	0	1.50494	0.838	0.2	0
	Cd19	0	1.38955	0.937	0.28	0
	H2.DMb2	0	1.20797	0.85	0.281	0
	Pou2af1	0	1.17193	0.817	0.233	0
cluster 2	Igkc	0	1.47839	0.991	0.565	0
	Ighd	0	1.34759	0.975	0.346	0
	Fcer2a	0	1.27148	0.801	0.218	0
	Cd79a	0	1.23605	0.986	0.337	0
	Dusp2	0	1.19068	0.787	0.502	0
	Myc	0	1.14572	0.519	0.236	0
	Ccr7	0	1.14431	0.861	0.438	0
	H2.DMb2	0	1.09234	0.839	0.294	0
	Cd19	0	1.08898	0.912	0.297	0
	Iglc3	0	1.08741	0.964	0.361	0
cluster 3	Tcf7	0	2.54108	0.996	0.262	0
	Trbc2	0	2.03048	0.971	0.32	0
	Trac	0	1.79919	0.945	0.282	0
	Trbc1	0	1.66591	0.599	0.231	0
	Lef1	0	1.6385	0.841	0.139	0
	Rpl12	0	1.63549	0.984	0.856	0
	Lat	0	1.61494	0.94	0.294	0
	Gimap3	0	1.4907	0.951	0.544	0
	Lck	0	1.40193	0.927	0.336	0
	Cd247	0	1.39217	0.842	0.207	0
cluster 4	Cd8b1	0	3.0398	0.994	0.103	0
	Cd8a	0	2.14338	0.936	0.077	0
	Tcf7	0	1.90115	0.992	0.274	0
	Thy1	0	1.80906	0.987	0.348	0
	Trbc2	0	1.73998	0.968	0.331	0
	Cd3d	0	1.64561	0.961	0.263	0
	Rpl12	0	1.61814	0.988	0.858	0
	Lck	0	1.47238	0.961	0.343	0
	Rps16	0	1.44769	1	0.999	0
	Il7r	0	1.41288	0.801	0.174	0
cluster 5	Lyz2	0	3.99323	1	0.592	0
	Chil3	0	3.38034	0.691	0.033	0
	Ifitm3	0	2.76679	0.995	0.293	0
	Plac8	0	2.61871	0.977	0.45	0
	Fn1	0	2.43428	0.928	0.139	0
	Lgals3	0	2.33027	0.988	0.294	0
	Ccr2	0	2.29151	0.955	0.235	0
	Ifitm2	0	1.95878	0.98	0.264	0
	Ccl9	0	1.95001	0.97	0.223	0
	C3	0	1.8976	0.873	0.042	0
cluster 6	Ifng	0	2.06041	0.639	0.099	0
	Ccl5	0	2.03446	0.716	0.249	0
	Cxcr6	0	1.78566	0.766	0.103	0
	Nkg7	0	1.76567	0.948	0.26	0
	Thy1	0	1.75233	0.982	0.363	0
	Trac	0	1.59927	0.947	0.307	0
	Xcl1	0	1.58025	0.66	0.119	0
	Cxcr3	0	1.42331	0.775	0.142	0
	H2.Q7	0	1.34888	0.983	0.651	0
	Ctsw	0	1.33143	0.847	0.218	0
cluster 7	Ccl4	0	1.55568	0.902	0.372	0
	Il1b	0	1.51238	0.828	0.277	0
	Rgs1	0	1.50867	0.937	0.399	0
	C1qa	0	1.50832	0.936	0.255	0
	Xcl1	0	1.50777	0.644	0.123	0
	Ccl3	0	1.49869	0.856	0.324	0
	Cxcl10	2.7753e-169	1.42383	0.286	0.058	1.2739e-166
	C1qb	0	1.34304	0.922	0.255	0
	Cxcl9	8.7605e-152	1.32384	0.139	0.012	4.021e-149
	Cd14	0	1.29151	0.879	0.268	0
cluster 8	Clec10a	0	2.20027	0.749	0.077	0
	Ccl9	0	1.56621	0.792	0.245	0
	Ccl6	0	1.56274	0.799	0.292	0
	Ifitm2	0	1.50236	0.947	0.279	0
	Ifitm3	0	1.49142	0.973	0.307	0
	H2.Eb1	0	1.48014	0.979	0.779	0
	Crip1	0	1.42329	0.984	0.827	0
	H2.Aa	0	1.38412	0.987	0.838	0
	H2.Ab1	0	1.32439	0.98	0.732	0
	Il1b	2.5242e-122	1.30346	0.58	0.29	1.1586e-119
cluster 9	Crip1	0	2.41396	0.987	0.827	0
	Cxcr5	0	1.9484	0.986	0.269	0
	Ighm	0	1.91105	0.997	0.717	0
	Cd79b	0	1.68217	0.991	0.409	0
	Igkc	0	1.47347	0.983	0.6	0
	Plac8	0	1.46806	0.971	0.461	0
	Cd79a	0	1.44287	0.992	0.389	0
	Blk	0	1.42366	0.952	0.254	0
	Lmna	0	1.35375	0.711	0.043	0
	Mzb1	0	1.34263	0.878	0.22	0
cluster 10	Gzma	0	4.67162	0.987	0.063	0
	Ccl5	0	3.64263	0.997	0.246	0
	Nkg7	0	2.80727	1	0.269	0
	Gzmb	0	2.54868	0.822	0.051	0
	Klra7	0	2.39565	0.784	0.039	0
	Klrc1	0	1.996	0.922	0.093	0
	Lgals1	0	1.92444	0.969	0.431	0
	Il2rb	0	1.84648	0.934	0.185	0
	Ctsw	0	1.54477	0.941	0.224	0
	Klrd1	0	1.48634	0.849	0.147	0
cluster 11	Ighm	0	2.27555	0.998	0.718	0
	Cd79b	0	2.18958	0.999	0.411	0
	Iglc3	0	2.10744	0.987	0.41	0
	Cd79a	0	1.83915	0.994	0.391	0
	Igkc	0	1.77554	0.969	0.602	0
	Vpreb3	0	1.65084	0.807	0.094	0
	Cd19	0	1.44801	0.964	0.347	0
	Pou2af1	0	1.37918	0.9	0.29	0
	Fam129c	0	1.24357	0.682	0.052	0
	Fcrla	0	1.16926	0.79	0.253	0
cluster 12	Xcl1	0	3.0861	0.735	0.128	0
	Ccl5	0	2.44501	0.906	0.253	0
	Klrc1	0	2.23746	0.793	0.102	0
	Cd7	0	2.22301	0.843	0.167	0
	Il2rb	0	2.04547	0.905	0.191	0
	Ctsw	0	1.69332	0.901	0.23	0
	Nkg7	0	1.68267	0.961	0.274	0
	Ifng	5.5971e-139	1.33459	0.441	0.116	2.5691e-136
	Trdc	8.1383e-145	1.26749	0.243	0.034	3.7355e-142
	Cxcr3	0	1.16269	0.731	0.157	0
cluster 13	Lst1	0	2.28459	0.996	0.296	0
	Ifitm3	0	2.04583	0.995	0.314	0
	Lyz2	0	1.98301	0.999	0.604	0
	Fcer1g	0	1.95007	1	0.475	0
	Ifitm2	0	1.83832	0.979	0.285	0
	Tnfrsf1b	0	1.83102	0.962	0.298	0
	Csf1r	0	1.7701	0.951	0.302	0
	Cst3	0	1.61786	1	0.763	0
	Slc11a1	0	1.57043	0.93	0.245	0
	Tyrobp	0	1.55649	1	0.53	0
cluster 14	Fn1	0	5.17633	0.998	0.167	0
	Slpi	0	4.99507	0.904	0.102	0
	Itgam	0	3.22101	1	0.231	0
	Ccl6	0	3.19009	0.998	0.298	0
	Lyz2	0	2.69398	1	0.607	0
	Ctsd	0	2.54165	1	0.57	0
	Thbs1	0	2.5397	0.969	0.043	0
	Fcna	0	2.34161	0.826	0.008	0
	Ccl9	0	2.31463	0.991	0.251	0
	F5	0	2.065	0.834	0.016	0
cluster 15	Irf8	0	3.46067	0.998	0.464	0
	Tyrobp	0	2.56251	1	0.534	0
	Lgals1	0	2.5423	0.998	0.44	0
	Plac8	0	2.49769	1	0.47	0
	Cd7	0	2.34071	0.97	0.172	0
	Xbp1	0	2.03386	0.978	0.398	0
	Fyn	0	1.8584	0.977	0.349	0
	Clec10a	0	1.82011	0.894	0.088	0
	Tfrc	0	1.70272	0.811	0.149	0
	Ccl4	3.8897e-134	1.54655	0.842	0.387	1.7854e-131
cluster 16	Ctla4	0	2.01274	0.674	0.057	0
	Trbc2	2.7065e-197	1.66707	0.939	0.367	1.2423e-194
	Foxp3	0	1.53491	0.476	0.005	0
	Trac	3.1099e-207	1.52545	0.929	0.33	1.4274e-204
	Cd5	1.7008e-260	1.52002	0.785	0.164	7.8065e-258
	Tnfrsf4	2.2881e-286	1.45418	0.484	0.027	1.0502e-283
	Trbc1	1.09054e-70	1.36926	0.583	0.257	5.0056e-68
	Lat	2.5538e-181	1.30705	0.905	0.341	1.1722e-178
	S100a10	1.2655e-139	1.27597	0.941	0.764	5.8089e-137
	Cd6	7.4694e-159	1.15912	0.648	0.157	3.4284e-156
cluster 17	Cst3	0	3.00492	1	0.766	0
	Irf8	2.3131e-296	1.74116	0.861	0.468	1.0617e-293
	Flt3	0	1.44691	0.807	0.074	0
	H2.Ab1	4.3701e-197	1.43683	0.998	0.737	2.0059e-194
	H2.Eb1	1.3031e-174	1.39442	0.996	0.784	5.9813e-172
	H2.Aa	1.4639e-142	1.28338	0.998	0.841	6.7195e-140
	Cd74	2.1426e-160	1.25911	0.996	0.742	9.8347e-158
	H2.DMa	6.3321e-269	1.20611	0.976	0.539	2.9064e-266
	Il1b	1.54583e-57	1.02536	0.628	0.296	7.09535e-55
	Lgals3	1.0056e-128	0.906411	0.853	0.325	4.6156e-126
cluster 18	Fosb	0	3.46868	0.995	0.498	0
	Icos	0	2.54896	0.869	0.102	0
	Junb	0	2.29591	0.922	0.382	0
	Il1rl1	0	2.27773	0.856	0.031	0
	Csf2	5.2879e-248	2.11151	0.457	0.011	2.4271e-245
	Dusp1	7.6091e-172	1.89821	0.932	0.64	3.4926e-169
	Cxcr6	2.2382e-230	1.87491	0.79	0.128	1.0273e-227
	Tnfrsf18	1.0142e-229	1.34398	0.72	0.168	4.6551e-227
	Egr1	1.02624e-40	1.33565	0.649	0.425	4.71042e-38
	Rora	2.6823e-296	1.32118	0.553	0.025	1.2312e-293
cluster 19	S100a8	0	6.69054	0.997	0.041	0
	Mmp9	0	2.58271	0.92	0.032	0
	Slpi	7.5356e-304	2.31974	0.944	0.109	3.4588e-301
	Il1r2	3.1931e-219	2.22536	0.578	0.039	1.4656e-216
	Il1b	1.5376e-188	2.03817	0.973	0.294	7.0575e-186
	Ccl6	6.9289e-200	1.98991	0.956	0.305	3.1804e-197
	Cxcl2	3.75285e-46	1.93868	0.442	0.192	1.72256e-43
	S100a9	0	1.80301	0.814	0.001	0
	Clec4d	0	1.77232	0.853	0.036	0
	Ccr1	0	1.7645	0.87	0.069	0
cluster 20	Tcf7	1.0377e-153	0.998005	0.988	0.319	4.7628e-151
	Igkc	1.45284e-88	0.980406	0.988	0.61	6.66855e-86
	Cd79a	2.3684e-114	0.932588	0.979	0.404	1.0871e-111
	Ighm	3.41097e-80	0.898824	0.997	0.724	1.56564e-77
	Cd79b	2.7325e-108	0.892455	0.979	0.424	1.2542e-105
	Ighd	3.4133e-99	0.889293	0.955	0.412	1.5667e-96
	Cd8b1	1.98758e-44	0.888215	0.503	0.163	9.12297e-42
	Cxcr5	4.00367e-84	0.883152	0.81	0.289	1.83768e-81
	Ccr7	2.02534e-80	0.85622	0.952	0.481	9.29633e-78
	Iglc3	5.1713e-112	0.827418	0.985	0.423	2.3736e-109
cluster 21	Trdc	2.5131e-209	2.93434	0.549	0.036	1.1535e-206
	Il17a	2.9809e-109	2.81516	0.266	0.002	1.3682e-106
	Cxcr6	3.129e-246	2.42088	0.948	0.13	1.4362e-243
	Thy1	6.0771e-166	2.24037	0.991	0.39	2.7894e-163
	Lgals1	2.075e-155	1.97364	0.991	0.446	9.5243e-153
	S100a10	8.031e-192	1.82466	0.991	0.765	3.6862e-189
	Icos	1.5483e-118	1.79658	0.627	0.107	7.1067e-116
	Cd3g	7.4409e-151	1.77024	0.97	0.297	3.4154e-148
	Lat	2.1738e-128	1.65484	0.966	0.345	9.978e-126
	Bcl2a1a	3.32583e-77	1.58978	0.858	0.416	1.52656e-74
cluster 22	Hmgb2	0	3.34487	0.994	0.662	0
	X2810417H13Rik	0	2.93087	0.957	0.016	9.3319e-307
	Ube2c	2.9852e-220	2.53949	0.732	0.013	1.3702e-217
	Top2a	6.9596e-307	2.42148	0.909	0.017	3.1945e-304
	Lgals1	3.5974e-116	2.25088	0.97	0.447	1.6512e-113
	Dut	0	2.24945	0.811	0.097	0
	Mki67	2.1024e-296	2.21374	0.939	0.018	9.6499e-294
	Trbc2	5.1864e-56	2.04822	0.835	0.374	2.38056e-53
	Thy1	5.18403e-74	2.03649	0.866	0.391	2.37947e-71
	Gapdh	2.6517e-145	1.82888	0.976	0.701	1.2171e-142
cluster23	Gzmb	4.34982e-19	3.72891	0.305	0.077	1.99657e-16
	Ccl3	5.85155e-84	3.6208	0.951	0.346	2.68586e-81
	Ccl6	1.054e-126	3.55746	0.902	0.31	4.838e-124
	Ccl9	3.6491e-112	3.30148	0.939	0.264	1.675e-109
	Ccl4	6.85809e-51	3.04987	0.915	0.394	3.14786e-48
	Cd63	3.2258e-181	2.72142	0.988	0.134	1.4806e-178
	Ier3	8.26392e-82	2.59324	0.707	0.109	3.79314e-79
	Il6	4.0032e-104	2.40047	0.598	0.003	1.8375e-101
	Lilrb4a	7.0238e-116	2.35394	0.951	0.29	3.2239e-113
	Cpa3	2.1888e-159	2.32588	0.793	0.001	1.0046e-156
cluster 24	Igha	0	6.59795	0.985	0.127	0
	Jchain	4.5623e-272	4.26301	1	0.024	2.0941e-269
	Igkc	6.79791e-50	3.01703	1	0.613	3.12024e-47
cluster 25	Umod	1.03856e-83	5.78559	0.455	0.004	4.76697e-81
	Egf	3.45119e-91	4.96621	0.4	0.007	1.5841e-88
	Slc12a1	9.41133e-56	4.36732	0.309	0.002	4.3198e-53
	Spp1	1.2502e-133	4.28199	0.691	0.02	5.7384e-131
	Hsd11b2	1.8935e-51	4.04913	0.255	0.002	8.69116e-49
	Atp6v1g3	6.16428e-32	3.69192	0.164	0.002	2.8294e-29
	Slc27a2	3.00622e-32	3.59102	0.182	0.001	1.37986e-29
	Slc34a1	1.27617e-64	3.42755	0.164	0.004	5.85762e-62
	Wfdc15b	2.11944e-67	3.27597	0.473	0.001	9.72824e-65
	Miox	6.60231e-30	3.22491	0.2	0.002	3.03046e-27
cluster 26	Igha	1.497e-156	4.40225	1	0.128	6.8712e-154
	Jchain	1.65224e-85	2.43212	0.962	0.024	7.58376e-83
	Igkc	4.66853e-27	2.13754	1	0.613	2.14286e-24
	Ighd	3.93515e-15	1.21605	0.923	0.416	1.80623e-12
	Cd79a	1.15451e-20	1.08195	1	0.409	5.29918e-18
	Ighm	3.03256e-12	1.01584	0.962	0.726	1.39194e-09
	Mzb1	1.76188e-13	0.918694	0.731	0.243	8.08702e-11
	Cxcr5	2.06077e-09	0.915182	0.712	0.294	9.45892e-07
	Cd79b	1.65899e-14	0.870916	0.942	0.429	7.61478e-12
	Blk	1.61122e-15	0.866822	0.827	0.278	7.39549e-13

## Sheet: B Cell subclustering fig. 3
cluster	gene	p_val	avg_log2FC	pct.1	pct.2	p_val_adj
cluster 0	Ighd	0	0.699173	0.991	0.948	0
	Fcer2a	5.31177e-111	0.424546	0.853	0.671	2.4381e-108
	Cd52	2.03416e-147	0.397501	0.99	0.964	9.33681e-145
	Cr2	2.39019e-78	0.361855	0.407	0.271	1.0971e-75
	Ccr6	2.7661e-78	0.301634	0.302	0.154	1.26964e-75
	Sell	6.66517e-50	0.293193	0.773	0.668	3.05931e-47
	Gimap3	1.43372e-48	0.287704	0.744	0.631	6.58079e-46
	Cd22	2.6291e-44	0.265145	0.734	0.651	1.20676e-41
cluster 1	Ccr7	1.7425e-136	0.636953	0.872	0.734	7.9981e-134
	Fosb	4.2082e-67	0.60183	0.563	0.38	1.93156e-64
	Btg1	2.2416e-129	0.544535	0.99	0.977	1.0289e-126
	Fth1	3.59593e-96	0.496469	0.993	0.99	1.65053e-93
	Cxcr4	1.06978e-61	0.461664	0.59	0.436	4.91029e-59
	H2.Ab1	3.3411e-109	0.427449	0.996	0.982	1.5335e-106
	Cd69	6.51982e-56	0.405748	0.668	0.511	2.9926e-53
	Hmgb2	1.81826e-65	0.395116	0.656	0.529	8.3458e-63
	H2.Aa	7.21489e-97	0.338305	1	0.996	3.31163e-94
	Dusp1	1.95007e-26	0.294408	0.549	0.427	8.95083e-24
cluster 2	Crip1	0	2.79661	0.981	0.748	0
	Plac8	0	1.82874	0.979	0.609	0
	Lgals1	0	1.43053	0.682	0.153	0
	S100a10	0	1.36121	0.99	0.771	0
	Lmna	0	1.25312	0.657	0.041	0
	Cxcr5	0	1.11866	0.975	0.7	0
	Cd2	0	1.09745	0.918	0.503	0
	Cd44	0	0.997332	0.713	0.141	0
	Mzb1	1.01345e-236	0.806748	0.903	0.579	4.65173e-234
	Tnfrsf8	0	0.707726	0.39	0.006	0
cluster 3	Vpreb3	0	1.37396	0.807	0.254	0
	Fam129c	0	1.09052	0.666	0.123	0
	Ighm	0	0.883796	0.998	0.998	0
	Cd79b	1.3458e-268	0.847692	0.998	0.968	6.1771e-266
	Cd72	1.1596e-110	0.799449	0.799	0.607	5.3227e-108
	Iglc3	6.3292e-129	0.751094	0.988	0.981	2.9051e-126
	Ms4a1	1.492e-140	0.747975	0.615	0.337	6.8481e-138
	Ifi27l2a	6.44796e-41	0.528891	0.604	0.506	2.95961e-38
	Tnfrsf13b	6.42073e-91	0.512727	0.748	0.504	2.94711e-88
	Cd79a	6.85277e-93	0.476718	0.996	0.99	3.14542e-90
cluster 4	Egr1	0	3.56303	0.923	0.248	0
	Dusp2	0	2.29537	0.918	0.6	0
	Dusp1	1.5236e-129	1.30887	0.814	0.431	6.9931e-127
	Fosb	2.90353e-55	1.06626	0.66	0.404	1.33272e-52
	Cd69	1.46966e-43	0.843676	0.669	0.537	6.74573e-41
	Junb	4.81809e-68	0.807193	0.541	0.238	2.2115e-65
	Jun	3.41061e-81	0.801363	0.555	0.22	1.56547e-78
	Myc	2.09815e-15	0.416857	0.503	0.341	9.63053e-13
	Ccl4	2.07078e-06	0.327339	0.23	0.197	0.000950488
	Fth1	3.81443e-13	0.295101	0.998	0.99	1.75082e-10
cluster 5	Cd200	0	1.15118	0.989	0.067	0
	Ighd	3.08444e-30	0.41636	0.994	0.959	1.41576e-27
	Fcer2a	3.02137e-14	0.287803	0.853	0.72	1.38681e-11
cluster 6	Irf4	0	1.13968	0.993	0.046	0
	Fosb	5.18884e-11	0.550721	0.521	0.414	2.38168e-08
	Btg1	7.7014e-29	0.496804	0.986	0.98	3.53494e-26
	Ccr7	4.10267e-17	0.472493	0.865	0.759	1.88313e-14
	H2.Ab1	3.03205e-25	0.407951	0.998	0.984	1.39171e-22
	Cxcr4	5.17571e-12	0.398266	0.621	0.461	2.37565e-09
	Fth1	2.86667e-16	0.372538	0.998	0.991	1.3158e-13
	Dusp1	2.71088e-07	0.316095	0.574	0.447	0.000124429
	Hmgb2	2.48106e-10	0.312144	0.665	0.551	1.13881e-07
	Cd74	5.53036e-11	0.294833	0.984	0.966	2.53843e-08
cluster 7	Myc	0	2.58723	0.997	0.327	0
	Cd69	2.79891e-69	1.13431	0.792	0.535	1.2847e-66
	Fosb	2.02471e-35	1.11181	0.651	0.41	9.29342e-33
	Egr1	1.27051e-44	0.976438	0.631	0.273	5.83166e-42
	Dusp1	4.83178e-40	0.924128	0.744	0.442	2.21779e-37
	Bcl2a1a	1.53183e-45	0.891423	0.524	0.245	7.0311e-43
	Dusp2	5.95839e-41	0.80216	0.87	0.608	2.7349e-38
	Ccr7	1.68807e-25	0.7224	0.876	0.759	7.74825e-23
	Junb	1.96845e-21	0.557381	0.465	0.247	9.03521e-19
	Jun	2.90283e-28	0.54529	0.499	0.23	1.3324e-25
cluster 8	Il12a	0	1.39993	0.976	0.154	0
	Ccr7	2.60572e-09	0.441864	0.824	0.761	1.19602e-06
cluster 9	Nfkb2	1.3367e-238	1.13131	1	0.088	6.1356e-236
cluster 10	Lamp3	0	1.06422	1	0.005	0
cluster 11	Ms4a1	5.3041e-71	1.76297	1	0.364	2.43458e-68
	Fcer2a	1.86695e-27	1.4633	0.98	0.726	8.56931e-25
	Ltb	1.09162e-45	1.29975	0.776	0.076	5.01052e-43
	Gimap3	7.1851e-18	1.03743	0.939	0.665	3.29796e-15
	Cd22	2.22729e-19	0.964782	1	0.674	1.02233e-16
	Apoe	7.62519e-22	0.859228	0.388	0.027	3.49996e-19
	Cd79a	3.10057e-17	0.821191	1	0.99	1.42316e-14
	H2.Q7	1.58966e-09	0.761151	0.878	0.617	7.29654e-07
	Rpl12	3.41453e-10	0.708059	1	0.884	1.56727e-07
	Cd74	2.48121e-09	0.687485	1	0.966	1.13888e-06

## Sheet: UT + AKI-reg fig. 5
cluster	gene	p_val	avg_log2FC	pct.1	pct.2	p_val_adj
cluster 0	C1qa	0	2.73805	0.938	0.145	0
	C1qb	0	2.52001	0.896	0.148	0
	Ccl4	0	2.22561	0.807	0.269	0
	Mmp12	0	2.18639	0.508	0.05	0
	Spp1	0	2.13424	0.238	0.065	0
	Ccl3	0	1.96877	0.8	0.263	0
	C1qc	0	1.92843	0.867	0.101	0
	Rgs1	0	1.92755	0.787	0.292	0
	Cd74	0	1.92144	0.972	0.623	0
	H2.Eb1	0	1.62787	0.969	0.675	0
cluster 1	Ighd	0	2.77243	0.99	0.264	0
	Igkc	0	2.42715	0.986	0.444	0
	Iglc3	0	2.01246	0.952	0.267	0
	Cd79b	0	1.9285	0.948	0.28	0
	Cd79a	0	1.92531	0.972	0.246	0
	Ighm	0	1.76972	0.969	0.563	0
	Fcer2a	0	1.6835	0.743	0.129	0
	Cd19	0	1.49279	0.859	0.205	0
	Pou2af1	0	1.42531	0.772	0.182	0
	H2.DMb2	0	1.31521	0.759	0.213	0
cluster 2	Chil3	0	3.11536	0.721	0.101	0
	Lyz2	0	3.05917	1	0.66	0
	Fn1	0	2.44103	0.944	0.216	0
	Ccr2	0	2.38724	0.972	0.319	0
	Plac8	0	2.29275	0.979	0.506	0
	Ifitm3	0	2.27148	0.978	0.4	0
	Lgals3	0	1.96934	0.968	0.407	0
	C3	0	1.74217	0.837	0.109	0
	Ccl9	0	1.68277	0.959	0.321	0
	Mgst1	0	1.5714	0.827	0.128	0
cluster 3	Igkc	0	1.69328	0.99	0.468	0
	Ighd	0	1.53599	0.969	0.298	0
	Cd79a	0	1.36831	0.965	0.279	0
	Fcer2a	0	1.22697	0.705	0.159	0
	Ighm	0	1.21465	0.968	0.581	0
	Ccr7	0	1.21124	0.766	0.32	0
	Dusp2	0	1.19334	0.754	0.456	0
	Cd19	0	1.15956	0.848	0.235	0
	Myc	0	1.15664	0.499	0.21	0
	Iglc3	0	1.13059	0.913	0.3	0
cluster 4	Tcf7	0	2.4113	0.974	0.24	0
	Trbc2	0	1.85489	0.828	0.283	0
	Trac	0	1.7115	0.845	0.257	0
	Lef1	0	1.57351	0.79	0.126	0
	Trbc1	0	1.50013	0.505	0.2	0
	Rpl12	0	1.49886	0.959	0.813	0
	Lat	0	1.4824	0.798	0.255	0
	Gimap3	0	1.38653	0.846	0.448	0
	Ccr7	0	1.3303	0.758	0.321	0
	Lck	0	1.32023	0.81	0.283	0
cluster 5	Ighm	0	2.55219	0.99	0.581	0
	Cd79b	0	2.26022	0.978	0.311	0
	Igkc	0	2.16677	0.968	0.472	0
	Iglc3	0	2.14607	0.964	0.3	0
	Cd79a	0	1.99124	0.987	0.28	0
	Pou2af1	0	1.58216	0.87	0.204	0
	Cxcr5	0	1.53744	0.749	0.185	0
	Cd19	0	1.42983	0.914	0.233	0
	Mzb1	0	1.35073	0.721	0.141	0
	Blk	0	1.26341	0.778	0.165	0
cluster 6	S100a8	0	5.15897	0.998	0.272	0
	Retnlg	0	2.58871	0.672	0.028	0
	Slpi	0	2.54409	0.943	0.158	0
	Mmp9	0	2.49119	0.905	0.091	0
	S100a9	0	2.0813	0.819	0.05	0
	Ccl6	0	1.92452	0.937	0.423	0
	Cxcr2	0	1.69493	0.718	0.029	0
	Clec4d	0	1.61541	0.821	0.099	0
	Tyrobp	0	1.54815	0.917	0.611	0
	Ccr1	0	1.42967	0.831	0.176	0
cluster 7	Cd8b1	0	2.8933	0.989	0.116	0
	Cd8a	0	2.0214	0.857	0.087	0
	Tcf7	0	1.92987	0.964	0.252	0
	Thy1	0	1.82523	0.951	0.337	0
	Rpl12	0	1.72815	0.975	0.814	0
	Trbc2	0	1.70535	0.833	0.291	0
	Cd3d	0	1.59878	0.892	0.244	0
	Rps16	0	1.38434	1	0.979	0
	Lck	0	1.37891	0.84	0.289	0
	Lef1	0	1.37298	0.79	0.136	0
cluster 8	Clec10a	0	2.10831	0.636	0.092	0
	Ccl17	0	2.07148	0.138	0.022	0
	H2.Aa	0	1.71676	0.977	0.767	0
	H2.Ab1	0	1.71374	0.955	0.638	0
	H2.Eb1	0	1.66708	0.964	0.695	0
	Crip1	0	1.56662	0.978	0.785	0
	Ifitm3	0	1.49061	0.921	0.419	0
	Cst3	0	1.44479	0.986	0.744	0
	Cd74	0	1.4158	0.952	0.647	0
	Cd7	0	1.33018	0.351	0.16	0
cluster 9	Ccl5	0	2.27581	0.712	0.237	0
	Ifng	0	1.82315	0.533	0.075	0
	Nkg7	0	1.78347	0.857	0.233	0
	Thy1	0	1.77001	0.957	0.347	0
	Cxcr6	0	1.67615	0.664	0.085	0
	Trac	0	1.60295	0.877	0.275	0
	Cxcr3	0	1.40771	0.71	0.13	0
	H2.Q7	0	1.37111	0.887	0.505	0
	Il2rb	0	1.37021	0.723	0.163	0
	Xcl1	0	1.3283	0.519	0.107	0
cluster 10	Gzma	0	4.64161	0.982	0.055	0
	Ccl5	0	3.36848	0.995	0.227	0
	Nkg7	0	2.68087	0.981	0.229	0
	Gzmb	0	2.5543	0.776	0.046	0
	Klra7	0	2.24362	0.688	0.037	0
	Klrc1	0	1.95922	0.867	0.071	0
	Xcl1	0	1.85241	0.55	0.107	0
	Il2rb	0	1.76399	0.843	0.16	0
	Ctsw	0	1.51561	0.868	0.19	0
	Lgals1	0	1.47545	0.943	0.484	0
cluster 11	Lst1	0	1.97162	0.977	0.403	0
	Tnfrsf1b	0	1.67571	0.898	0.332	0
	Fcer1g	0	1.65827	0.985	0.58	0
	Ifitm3	0	1.62245	0.94	0.427	0
	Cst3	0	1.61797	0.979	0.748	0
	Fcgr4	0	1.6122	0.73	0.189	0
	Plac8	0	1.57905	0.921	0.529	0
	Lyz2	0	1.57873	0.999	0.675	0
	Csf1r	0	1.5629	0.814	0.336	0
	Cd300a	0	1.35119	0.865	0.279	0
cluster 12	C1qa	0	1.92777	0.914	0.214	0
	C1qb	0	1.75702	0.876	0.213	0
	Xcl1	0	1.75633	0.626	0.108	0
	Rgs1	0	1.53745	0.899	0.332	0
	Ccl4	0	1.44151	0.82	0.315	0
	C1qc	0	1.43583	0.839	0.168	0
	Cd74	0	1.25723	0.982	0.653	0
	Bcl2a1a	0	1.16795	0.882	0.411	0
	Ifng	0	1.16437	0.513	0.08	0
	Ccl3	0	1.15162	0.785	0.31	0
cluster 13	Cxcl2	0	3.75243	0.887	0.215	0
	Il1rn	0	3.04823	0.749	0.118	0
	Il1b	0	2.9035	0.941	0.367	0
	Il1r2	0	2.3972	0.697	0.079	0
	Ccl3	0	2.24183	0.694	0.313	0
	S100a8	0	2.24084	0.969	0.294	0
	Mmp9	0	2.17057	0.73	0.121	0
	Ier3	0	2.08676	0.652	0.18	0
	Fth1	0	2.06941	0.952	0.903	0
	Cd9	0	1.97226	0.743	0.296	0
cluster 14	Ccl5	0	3.03987	0.95	0.24	0
	Nkg7	0	1.97722	0.945	0.241	0
	Cd8b1	0	1.88508	0.711	0.152	0
	Thy1	0	1.87071	0.966	0.357	0
	Il2rb	0	1.77488	0.86	0.17	0
	Trbc2	0	1.70488	0.897	0.308	0
	Klra7	0	1.60625	0.478	0.052	0
	Ctsw	0	1.59815	0.867	0.201	0
	Trac	0	1.58651	0.865	0.285	0
	Cd3d	0	1.58019	0.92	0.265	0
cluster 15	Thbs1	0	3.33298	0.845	0.103	0
	Cd14	0	2.88641	0.919	0.291	0
	Chil3	0	2.43415	0.739	0.136	0
	Lyz2	0	2.26111	1	0.68	0
	Fn1	0	2.05348	0.916	0.258	0
	Ifitm3	0	1.7704	0.977	0.434	0
	Ccl9	0	1.7464	0.956	0.358	0
	Tlr2	0	1.69056	0.859	0.247	0
	Lgals3	0	1.61612	0.969	0.44	0
	Plac8	0	1.5853	0.939	0.534	0
cluster 16	Irf8	0	3.34675	0.989	0.412	0
	Cd7	0	2.24976	0.898	0.161	0
	Lgals1	0	2.17718	0.984	0.494	0
	Plac8	0	1.89443	0.992	0.537	0
	Ccl4	1.8147e-242	1.80648	0.77	0.324	8.4748e-240
	Fyn	0	1.77427	0.9	0.298	0
	Tfrc	0	1.69675	0.782	0.124	0
	Xbp1	0	1.61891	0.885	0.421	0
	Clec10a	0	1.56791	0.799	0.112	0
	Tyrobp	0	1.56399	0.976	0.625	0
cluster 17	Fn1	0	4.31621	0.996	0.263	0
	Slpi	0	3.78425	0.681	0.198	0
	Itgam	0	2.53088	0.989	0.354	0
	Ccl6	0	2.35245	0.988	0.446	0
	Fcna	0	2.10045	0.641	0.007	0
	Ctsd	0	1.93529	0.973	0.575	0
	Lyz2	0	1.78581	0.998	0.682	0
	F5	0	1.74283	0.615	0.032	0
	Ccl9	0	1.74035	0.986	0.362	0
	Thbs1	0	1.70355	0.742	0.111	0
cluster 18	Ctla4	0	2.16929	0.698	0.057	0
	Tnfrsf4	0	2.00152	0.605	0.045	0
	Foxp3	0	1.95278	0.703	0.012	0
	Trac	0	1.79291	0.866	0.292	0
	Trbc2	1.9264e-304	1.70695	0.848	0.315	8.9962e-302
	S100a10	0	1.61204	0.9	0.715	0
	Tnfrsf18	0	1.59672	0.644	0.161	0
	Cd5	0	1.53166	0.73	0.138	0
	Trbc1	2.3465e-121	1.38093	0.525	0.218	1.0958e-118
	Gimap3	5.7747e-229	1.28725	0.861	0.472	2.6968e-226
cluster 19	Cst3	0	3.09469	0.998	0.754	0
	Irf8	0	2.14215	0.863	0.415	0
	H2.Ab1	0	1.77077	0.997	0.651	0
	H2.Eb1	0	1.6258	0.996	0.706	0
	Flt3	0	1.59406	0.85	0.086	0
	H2.Aa	8.2196e-296	1.53206	0.998	0.776	3.8385e-293
	Cd74	1.5993e-284	1.35387	0.989	0.659	7.4686e-282
	H2.DMa	0	1.2373	0.908	0.478	0
	Itgae	0	1.15492	0.431	0.035	0
	Tlr3	0	1.01349	0.57	0.013	0
cluster 20	Igkc	1.1735e-259	1.35267	0.981	0.501	5.4805e-257
	Ighd	7.7168e-279	1.19739	0.952	0.34	3.6037e-276
	Cd8b1	4.1728e-135	1.15327	0.559	0.161	1.9487e-132
	Tcf7	0	1.13969	0.948	0.286	0
	Ighm	4.858e-196	1.13912	0.971	0.605	2.2687e-193
	Cd79b	3.6567e-261	1.10923	0.944	0.35	1.7077e-258
	Cd79a	0	1.10813	0.965	0.322	4.5512e-307
	Iglc3	1.7668e-282	1.08217	0.956	0.338	8.251e-280
	Cxcr5	9.3398e-196	0.939098	0.734	0.217	4.3617e-193
	Pou2af1	6.4498e-213	0.916871	0.789	0.244	3.0121e-210
cluster 21	Xcl1	0	4.00786	0.99	0.116	0
	Klrc1	0	2.64358	0.92	0.093	0
	Cd7	0	2.59268	0.9	0.164	0
	Il2rb	0	2.31521	0.947	0.179	0
	Ctsw	0	2.05561	0.954	0.209	0
	Nkg7	0	1.93253	0.95	0.251	0
	Ifng	2.8634e-254	1.87941	0.591	0.089	1.3372e-251
	Rgs1	3.6043e-222	1.78133	0.873	0.344	1.6832e-219
	Ccl5	1.7036e-298	1.77958	0.887	0.25	7.956e-296
	Ccl4	9.56774e-86	1.45491	0.66	0.327	4.46814e-83
cluster 22	Fosb	0	3.3691	0.968	0.45	0
	Icos	0	2.25364	0.733	0.079	0
	Il1rl1	0	2.20035	0.805	0.03	0
	Junb	0	1.99712	0.78	0.349	0
	Csf2	0	1.95422	0.404	0.01	0
	Cxcr6	4.6019e-298	1.75235	0.697	0.104	2.1491e-295
	Dusp1	1.342e-184	1.70903	0.893	0.645	6.2672e-182
	Egr1	3.81857e-92	1.61207	0.655	0.382	1.78327e-89
	Rgs1	1.6117e-115	1.42047	0.763	0.346	7.5266e-113
	Cd69	6.7699e-116	1.38139	0.604	0.328	3.1615e-113
cluster 23	Hmgb2	0	3.27069	0.995	0.611	0
	X2810417H13Rik	0	3.12953	0.969	0.02	0
	Top2a	0	2.6727	0.892	0.02	0
	Ube2c	0	2.6295	0.71	0.015	0
	Thy1	0	2.53549	0.92	0.367	0
	Mki67	0	2.50606	0.938	0.021	0
	Dut	0	2.25709	0.843	0.089	0
	Tcf7	1.3995e-143	2.21706	0.668	0.289	6.5355e-141
	Lgals1	0	2.14344	0.967	0.498	0
	Cdca3	0	2.11877	0.818	0.015	0
cluster 24	Trdc	0	3.84943	0.771	0.038	0
	Il17a	2.1588e-280	3.17834	0.373	0.004	1.0082e-277
	Cxcr6	0	2.68929	0.906	0.104	0
	Thy1	9.1931e-239	2.18566	0.947	0.368	4.2932e-236
	Cd3g	0	2.06408	0.957	0.269	0
	S100a10	0	2.02379	0.979	0.716	0
	Lgals1	1.3463e-246	1.93211	0.97	0.498	6.2873e-244
	Blk	0	1.9209	0.826	0.202	0
	Lat	7.6811e-213	1.68351	0.904	0.29	3.5871e-210
	Il7r	4.7432e-218	1.64588	0.847	0.189	2.2151e-215
cluster 25	Trdc	0	3.47626	0.979	0.038	0
	Ccl5	1.3391e-163	2.64355	0.768	0.254	6.2538e-161
	Thy1	1.3634e-150	1.68605	0.937	0.368	6.367e-148
	Nkg7	9.2823e-150	1.68202	0.856	0.254	4.3348e-147
	Tcf7	1.3524e-142	1.46484	0.896	0.289	6.3158e-140
	Il2rb	4.237e-127	1.43928	0.713	0.183	1.9787e-124
	Gimap3	9.9648e-117	1.38854	0.869	0.474	4.6535e-114
	Klrc1	3.63386e-88	1.34247	0.488	0.099	1.69701e-85
	Ctsw	1.3182e-122	1.33892	0.739	0.213	6.1559e-120
	Lck	4.3997e-128	1.31264	0.864	0.317	2.0547e-125
cluster 26	Chil3	6.229e-139	2.53567	0.691	0.147	2.9089e-136
	S100a8	2.3806e-105	2.41588	0.745	0.312	1.1118e-102
	Lyz2	8.3557e-123	1.7169	1	0.685	3.9021e-120
	Ifitm3	2.51562e-70	1.31604	0.825	0.444	1.1748e-67
	Fn1	7.04392e-44	1.25312	0.57	0.271	3.28951e-41
	Plac8	1.13711e-49	1.18745	0.788	0.542	5.31032e-47
	Lgals3	7.16359e-59	1.18282	0.811	0.449	3.34539e-56
	Tyrobp	8.5149e-42	1.16125	0.865	0.628	3.97646e-39
	Ifitm2	1.21629e-53	1.16049	0.777	0.444	5.68007e-51
	Ccr2	1.79126e-46	1.1599	0.639	0.369	8.3652e-44
cluster 27	Ccl3	1.3632e-239	3.65363	0.944	0.322	6.3664e-237
	Gzmb	4.05949e-52	3.31902	0.234	0.073	1.89578e-49
	Ccl4	8.5421e-157	3.28214	0.897	0.328	3.9892e-154
	Ccl6	1.3338e-242	3.26162	0.913	0.452	6.2291e-240
	Ccl9	1.427e-229	3.23796	0.94	0.369	6.6639e-227
	Cpa3	0	2.74201	0.73	0.002	0
	Fcer1a	0	2.73917	0.869	0.001	0
	Ier3	2.3371e-139	2.70586	0.758	0.192	1.0914e-136
	Il6	1.8358e-244	2.60629	0.524	0.007	8.573e-242
	Cd63	8.1076e-266	2.50016	0.96	0.15	3.7862e-263
cluster 28	Cd8b1	2.6725e-244	3.70713	1	0.163	1.248e-241
	Tcf7	5.488e-226	3.44183	1	0.291	2.5629e-223
	Cd8a	9.4704e-266	3.28013	0.981	0.129	4.4227e-263
	Thy1	2.7533e-151	2.71727	1	0.37	1.2858e-148
	Lck	1.9512e-230	2.71133	0.994	0.319	9.1123e-228
	Trbc2	1.8293e-131	2.60386	0.988	0.32	8.543e-129
	Lat	3.7051e-184	2.46096	0.994	0.292	1.7303e-181
	Trbc1	1.80329e-71	2.28016	0.694	0.22	8.42136e-69
	Cd247	5.0293e-154	2.03613	0.894	0.22	2.3487e-151
	Cd3d	2.6206e-115	1.98705	0.95	0.279	1.2238e-112
cluster 29	Igha	0	6.61607	0.92	0.056	0
	Jchain	0	4.32723	0.966	0.012	0
	Igkc	1.9259e-68	3.13525	1	0.505	8.99397e-66
	Mzb1	7.85302e-09	0.983151	0.42	0.18	3.66736e-06

## Sheet: MPS subclustering fig. 6
cluster	gene	p_val	avg_log2FC	pct.1	pct.2	p_val_adj
cluster 0	Mmp12	0	2.1587	0.554	0.236	0
	Col14a1	1.2754e-46	1.88056	0.073	0.028	5.95611e-44
	Cxcl1	1.60341e-42	1.82438	0.094	0.046	7.48792e-40
	Tgfb3	1.8611e-45	1.73143	0.074	0.029	8.69135e-43
	C1qa	0	1.71168	0.947	0.471	0
	C1qc	0	1.68367	0.885	0.409	0
	C1qb	0	1.64756	0.906	0.476	0
	Pax5	5.51561e-34	1.45937	0.048	0.016	2.57579e-31
	Adgre1	0	1.45935	0.879	0.561	0
	C5ar1	0	1.44602	0.561	0.292	0
cluster 1	Il4	4.24165e-19	4.28506	0.014	0.002	1.98085e-16
	Xcl1	0	3.92805	0.616	0.131	0
	Cd160	0	3.84428	0.234	0.026	0
	Foxp3	3.05312e-204	3.80253	0.156	0.019	1.42581e-201
	Klrc1	0	3.78484	0.439	0.066	0
	Ifng	0	3.68729	0.54	0.095	0
	Gzmk	4.27072e-239	3.51859	0.181	0.021	1.99443e-236
	Klra21	4.84679e-113	3.3288	0.099	0.014	2.26345e-110
	Il2rb	0	3.25058	0.738	0.148	0
	Gzmb	6.14001e-294	3.24987	0.287	0.056	2.86739e-291
cluster 2	Kcne3	0	3.65256	0.259	0.041	0
	F13a1	1.8219e-225	3.05038	0.204	0.063	8.5084e-223
	Cd163	6.8322e-113	2.67947	0.133	0.032	3.1906e-110
	Clec10a	0	2.37725	0.695	0.33	0
	Thbd	3.1061e-107	2.27919	0.152	0.067	1.4505e-104
	Cd244	1.0553e-211	2.22483	0.276	0.09	4.9285e-209
	Ifitm3	0	2.10738	0.953	0.725	0
	Nupr1	3.3217e-192	1.91866	0.299	0.147	1.5512e-189
	Cd300a	0	1.87584	0.803	0.547	0
	Crip1	0	1.86621	0.988	0.864	0
cluster 3	Ccr9	0	7.73887	0.363	0.006	0
	Klra17	0	5.45403	0.676	0.046	0
	Mzb1	0	5.05985	0.586	0.073	0
	Pgam2	1.9943e-163	4.98091	0.158	0.002	9.3131e-161
	Tfrc	0	4.94852	0.785	0.185	0
	Lag3	0	4.93641	0.355	0.036	0
	Tcf4	2.8197e-139	4.9328	0.154	0.014	1.3168e-136
	Iglc3	0	4.58742	0.871	0.201	0
	Cd200	6.1378e-237	4.48049	0.285	0.04	2.8663e-234
	Il12a	2.8017e-132	4.35011	0.183	0.026	1.3084e-129
cluster 4	Plpp1	2.4216e-243	5.33683	0.335	0.016	1.13089e-240
	Tlr3	0	4.31775	0.628	0.084	0
	Itgae	3.43318e-258	4.22784	0.467	0.063	1.6033e-255
	X2810417H13Rik	1.65434e-109	3.98218	0.242	0.053	7.72575e-107
	Ube2c	3.27557e-79	3.78624	0.205	0.042	1.52969e-76
	Kit	1.35641e-231	3.75145	0.447	0.048	6.33443e-229
	Top2a	2.09962e-75	3.45393	0.189	0.055	9.80524e-73
	Cdca3	1.84523e-69	3.29632	0.184	0.043	8.61724e-67
	Aurkb	7.51918e-53	3.27	0.159	0.04	3.51146e-50
	Mki67	2.21187e-88	3.24129	0.251	0.064	1.03294e-85
cluster 5	Fscn1	1.4438e-278	8.05092	0.5	0.017	6.7425e-276
	Ccl19	3.65206e-17	6.7231	0.036	0.001	1.70551e-14
	Ccl22	2.10266e-57	6.5679	0.122	0.002	9.81942e-55
	Il12b	3.62505e-53	6.11404	0.143	0.01	1.6929e-50
	Cxcl9	1.0023e-120	5.1174	0.38	0.055	4.6805e-118
	Cd1d2	1.75844e-05	4.94076	0.016	0.001	0.00821193
	Ccr7	2.7449e-266	4.88164	0.648	0.217	1.2819e-263
	Ccl17	6.5043e-117	4.38141	0.469	0.077	3.0375e-114
	Cd40	1.6549e-184	3.89941	0.635	0.124	7.7283e-182
	Cxcl10	7.16987e-88	3.76263	0.375	0.185	3.34833e-85
cluster 6	Ncam1	6.10726e-05	4.97876	0.015	0	0.0285209
	S100a9	3.32555e-175	4.61771	0.687	0.068	1.55303e-172
	S100a8	1.87222e-285	4.53939	0.955	0.335	8.74325e-283
	Cxcr2	9.14516e-82	4.43985	0.392	0.036	4.27079e-79
	Mmp9	9.20486e-179	4.42728	0.785	0.141	4.29867e-176
	Retnlg	4.0623e-60	4.34652	0.298	0.031	1.8971e-57
	Arg2	7.21336e-85	4.1961	0.449	0.059	3.36864e-82
	Acta2	1.38381e-11	4.08231	0.072	0.011	6.4624e-09
	Csf1	7.27489e-44	3.87488	0.268	0.046	3.39737e-41
	Clec4d	3.15349e-126	3.57921	0.728	0.142	1.47268e-123
cluster 7	Rhbg	1.02982e-29	11.9611	0.079	0.001	4.80927e-27
	Atp6v1g3	1.69895e-36	11.9115	0.048	0.003	7.93411e-34
	Slc12a1	1.06324e-44	11.693	0.09	0.003	4.96534e-42
	Hsd11b2	5.07724e-41	11.598	0.074	0.003	2.37107e-38
	Apela	9.13921e-30	11.4114	0.09	0	4.26801e-27
	Calb1	2.98062e-32	11.243	0.095	0.002	1.39195e-29
	Umod	1.32341e-68	11.2136	0.153	0.01	6.18031e-66
	Wfdc15b	8.21205e-57	11.1261	0.153	0.004	3.83503e-54
	Slc26a4	3.48513e-15	11.0115	0.026	0.001	1.62756e-12
	Slc12a3	1.51117e-13	10.5696	0.026	0.003	7.05717e-11
