# Supplementary material for: Microvascular immunity is organ-specific and remodeled after kidney injury in mice
Source: Nat Commun. 2025 May 9;16:4333. doi: 10.1038/s41467-025-59609-1 (PMC12064663; doi:10.1038/s41467-025-59609-1)
Supplement: Supplementary file 5 — Supplementary Data 3 [file 41467_2025_59609_MOESM5_ESM.xlsx]

## Sheet: antibodies
Antibody	Clone	Fluorophor	Source	Cat. No.	Working dilution
CD45	30-F11	FITC	Biolegend	103112	1:100
CD45.2	104	PE	Biolegend	109808	2 µg (iv)
CD11b	M1/70	PE-Cy7	BD Biosciences	552850	1:100
Ly6G	1A8	APC	BD Biosciences	560599	1:100
Ly6G	1A8	PerCP-Cy5.5	BD Biosciences	560602	1:100
Ly6C	HK1.4	APC-Cy7	Biolegend	128026	1:100
CD19	1D3	APC	BD Biosciences	561738	1:100
CD19	1D3	PerCP-Cy5.5	Biolegend	152405	1:100
CD20	SA275A11	PE	Biolegend	150403	1:100
TCRß	H57-597	APC	Biolegend	109211	1:100
TCRß	H57-597	PerCP-Cy5.5	Biolegend	109228	1:100
CD4	RM4-5	PE-Cy7	BD Biosciences	552775	1:100
CD8a	53-6.7	APC-Cy7	BD Biosciences	557654	1:100
NK1.1	PK136	PerCP-Cy5.5	Biolegend	108728	1:100
CD326 (EpCam)	G8.8	APC	Biolegend	118213	1:100
Fc block TruStain FcX (CD16/32)	93	-	Biolegend	101302	1:100
Fixable Viability Stain 620			BD Biosciences	564996	1:1000
CD45.2	104	Alexa Fluor 594	Biolegend	109850	10 µg (iv)
CD31	390	Alexa Fluore 647	Biolegend	102415	10 µg (iv)

## Sheet: reagents
Reagent	Source	Cat. No.
DNAse I	Sigma Aldrich	10104159001
Collagenase, type I	Thermo Fisher Scientific	17018029
Hanks’ balanced salt solution (HBSS) with Ca2+ and Mg2+)	Sigma Aldrich	55037C
10X RBC Lysis/Fixation Solution	Biolegend	422401
LPS 500x solution (E.coli 026:B6)	eBioscience	00-4976-93

## Sheet: gene panel
Akr1c21
Apela
Aqp2
Aqp3
Atp6v0d2
Atp6v0d2
Atp6v1g3
Calb1
Car12
Car2
Ccdc34
Cdca3
Cdkn1c
Cebpa
Col10a1
Col14a1
Col18a1
Col1a1
Col1a2
Col2a1
Col3a1
Col4a1
Col4a2
Col5a1
Col5a1
Col6a1
Crip1
Csf1r
Egf
Ehd3
Emcn
Fcgr4
Flt4
Fxyd4
Gimap3
H2-Q7
H2ac24
Hepacam2
Hmgb2
Hmx2
Hsd11b2
Ifi27l2a
Insrr
Klrd1
Lockd
Lox
Loxl1
Loxl2
Loxl3
Loxl4
Lst1
Miox
Ms4a4b
Mt2
Nos2
Nphs2
Nphs2
Nupr1
Oxgr1
Pdpn
Pgam2
Plac8
Plat
Plpp1
Podxl
Prox1
Pvalb
Retnlg
Rhbg
Rpl12
Rpl12
Rps16
Slc12a1
Slc12a3
Slc26a4
Slc27a2
Slc34a1
Slpi
Spc25
Ttc36
Tyrobp
Umod
Wfdc15b
Wnk1
Acta2
Batf
C1qc
Cfh
Col5a2
Cst3
Dcn
Dut
Dut
Fbln5
Igfbp3
Mgp
Nr2f2
Spi1
Twist1
