# Supplementary material for: Microvascular immunity is organ-specific and remodeled after kidney injury in mice
Source: Nat Commun. 2025 May 9;16:4333. doi: 10.1038/s41467-025-59609-1 (PMC12064663; doi:10.1038/s41467-025-59609-1)
Supplement: Supplementary file 8 — Source Data [file 41467_2025_59609_MOESM8_ESM.xlsx]

## Sheet: fig1b
kidney			liver			lung			spleen
tissue	vascular		tissue	vascular		tissue	vascular		tissue	vascular
7176.33	9207.42		1516.09	11835.9		19796.2	118325		1.22987e+06	5981.63
5066.55	8739.64		1285.82	13538.1		28527.4	152369		1.16266e+06	42711.7
4657.33	7636.64		3031.8	20944.4		47488.4	304989		1.20541e+06	6931.53
2643.98	7150		867.416	10809.3		14816.7	179365		284900	14568.2
2558.42	6095.26		179.858	3067.54		19369.5	71439.1		200559	9934.34
2727.27	5089.55		761.468	6424.16		14470.1	80759		427912	3914.81
1216.92	6048.46		788.071	15468.8		18525.6	65077.7		631425	34774.3

## Sheet: fig1e
neutrophils
blood	kidney	spleen	liver	lung
369.586	312.056	110.249	326.009	121.852
377.535	616.628	405.983	290.725	144.63
964.329	378.772	642.931	874.32	1225.62
624.382	492.767	832.605	117.379	690.362
558.8	495.82	479.585	185.915	690.426
456.33	308.483	713.483	99.2929	482.706
640.762	470.73		291.222	815.57
monocytes
blood	kidney	spleen	liver	lung
991.393	2342.39	1272.02	305.269	3521.53
1562.51	2261.71	1267.43	363.665	2435.17
744.214	1646.2	1220.19	358.238	1425.92
845.263	1190.1	2092.44	176.068	745.892
1206.91	1522.46	1542.45	202.817	744.855
646.153	1122.54	887.64	129.382	1391.69
1287.26	1430.3		190.73	1748.84
Classical monocytes
blood	kidney	spleen	liver	lung
327.703	93.2217	126.87	1.29626	548.335
681.596	68.6372	117.521	3.10382	786.478
280.842	156.087	152.091	22.761	558.263
386.917	200.045	379.152	0.815129	79.5418
528.117	171.106	456.902	3.75587	24.9776
291.811	137.104	47.7528	0	403.519
615.897	96.56		4.78534	557.924
Nonclassical monocytes
blood	kidney	spleen	liver	lung
625.489	1353.29	734.626	128.33	2652.32
813.694	1266.47	661.831	181.056	1186.14
404.559	728.408	473.557	87.8278	460.901
380.224	699.593	1156.03	52.1682	435.479
618.342	909.975	790.668	39.4366	432.449
317.405	514.139	334.27	30.0888	712.379
585.676	434.52		51.2715	620.019
SSChi
blood	kidney	spleen	liver	lung
16.7994	816.085	271.468	157.496	182.778
39.864	848.002	418.354	163.985	281.558
30.2767	668.054	483.927	198.664	250.358
51.6489	250.904	340.909	114.933	169.589
39.3521	369.434	174.984	150.235	236.356
20.5528	394.173	452.247	93.2752	176.578
42.5581	820.76		125.103	259.5
B cells
blood	kidney	spleen	liver	lung
5134.99	3851.86	4576.76	4193.53	2493.83
4640.36	4569.79	3282.72	4220.14	3898.95
5567.03	3016.24	2375.22	4730.68	3824.71
5375.07	4714.29	2202.8	4846.48	3468.97
	4418.6	3026.9	4521.05	4519.19
	4656.89	1876.36	4709.8	3000.96
	3937.15		4275.2	1749.87
CD4 T cells
blood	kidney	spleen	liver	lung
1469.19	976.668	1224.06	681.04	1455.33
1230.91	1240.41	1234.19	631.135	1212.38
1375.06	873.799	1104.54	962.614	1105.72
1784.23	1210.76	2001.95	741.425	1063.7
1767.27	1286.07	1392.82	1002.99	959.502
	1343.45	1174.79	1095.81	712.434
	1517.66		618.939	1358.57
CD8 T cells
blood	kidney	spleen	liver	lung
1068.48	719.414	535.134	707.262	654.957
966.439	1044.55	492.225	536.267	702.764
972.564	585.483	279.421	569.62	653.618
1020.36	687.593	416.667	1292.47	862.022
995.446	540.209	581.851	450.886	595.658
	774.381	176.695	634.339	568.863
	719.581		623.962	836.887

## Sheet: fig2d
microvasculature versus blood			microvasculature versus tissue
cluster	fold-change		cluster	fold-change
14	-43.9102		18	-26.1511
9	-14.1906		21	-14.8667
20	-6.03323		6	-13.0861
4	-5.48419		12	-8.00348
3	-4.39913		25	-6.94424
16	-3.28532		7	-4.05244
12	-3.03501		16	-3.36319
1	-2.91756		22	-2.98144
22	-2.81505		15	-2.49007
23	-2.06046		24	-1.73606
21	-1.73725		17	-1.50053
5	-1.32511		9	-1.19089
11	-1.25651		8	-1.04164
19	-1.16926		10	1.0771
26	-1.01178		1	1.32214
6	1.03132		23	1.59512
8	1.0856		19	1.62239
24	1.41129		4	1.67978
10	1.52348		26	2.14013
13	1.76622		0	2.34571
17	5.81492		3	2.53356
2	8.25859		11	2.93981
15	8.81616		20	2.99086
25	13.4072		5	4.42564
18	30.9397		2	5.04123
7	57.9834		14	6.51342
0	93.8505		13	16.6325

## Sheet: fig2e
cluster	blood				MV				tissue
0	0.00069	0.00384	0.00258	0.00362	0.08672	0.26774	0.38804	0.25417	0.10508	0.07709	0.07197	0.1983
2	0.02959	0.02447	0.00615	0.04991	0.30762	0.26372	0.16559	0.24259	0.0648	0.09162	0.02788	0.04391
7	0	0.00048	0.00099	0.00057	0.00685	0.01982	0.0577	0.0494	0.02452	0.02346	0.19066	0.195
15	0.00138	0.0024	0.00179	0.00286	0.01141	0.0158	0.03083	0.01261	0.01576	0.01229	0.08704	0.02644
17	0.00069	0.0024	0.00139	0.00648	0.00639	0.01436	0.03228	0.01567	0.02802	0.02123	0.02977	0.03352
21	0.00206	0.00624	0.00357	0.00171	0.00319	0.00259	0.00104	0.00102	0.01576	0.03911	0.02487	0.02644

## Sheet: fig3c
cluster	fold-change
2	-9.7389
11	-2.73575
0	-2.57134
5	-1.48126
3	-1.1061
8	1.12508
10	1.1482
9	1.24281
1	4.16758
6	5.26047
4	11.848
7	14.6371

## Sheet: fig3d
cluster	blood				MV				tissue
0	0.507438	0.474662	0.598174	0.283956	0.16996	0.155642	0.184529	0.154545	0.44898	0.404348	0.28	0.276316
1	0.097521	0.072635	0.026745	0.117997	0.359684	0.371984	0.311845	0.337273	0.217687	0.23913	0.206667	0.241228
4	0.013	0.024	0.003	0.008	0.143	0.123	0.067	0.101	0.061	0.048	0.053	0.066
5	0.069	0.069	0.08	0.043	0.047	0.038	0.041	0.037	0.075	0.061	0.02	0.066
6	0.018	0.017	0.01	0.014	0.042	0.088	0.088	0.061	0	0.039	0.107	0.022
7	0.003306	0.005068	0.002609	0.005942	0.070158	0.0607	0.070911	0.063636	0.020408	0.03913	0.066667	0.013158

## Sheet: fig3f
	clusters 0,5	clusters 1,4,6,7
leukocyte activation	-28.3839	-44.2447
B cell activation	-7.65997	-16.0241
T cell costimulation	0	-11.6845
Inflammatory response	0	-7.74737
Fc receptor signaling	0	-6.46196

## Sheet: fig3g
glom	cortex
0.33	0.0645161
0.67	0.0384615
0.5	0.103448
0.33	0
0.29	0.0357143
0.5	0.0416667
0.33	0
0.5	0.0263158
0.75	0.0263158
0.67
0.71
0.83
0.5
0.25
0.5
0.5
0.25
0.25
0.5
0.75
0.67
0.17
0.5
0.57
0.5
0.5
0.17
0.75
0.71
0.44
0.2
0.25
0.25
0.17
0.3
0.33
0.43
0.4
0.29
0.64
0.4
0.67
0.75
0.5

## Sheet: fig4b
untreated
	neutrophils	Ly6Chi mono	Ly6Clo mono	SSChi mono	B cells	CD4 T cells	CD8 T cells
blood	9.11015	6.75538	7.64777	0.557661	50.324	15.375	10.23
kidney	5.41832	1.62582	10.4065	7.34259	51.3857	14.886	8.93501
liver	4.76619	0.0796613	1.24382	2.18951	68.7091	12.5084	10.5033
lung	8.19716	5.81509	12.7731	3.05925	45.114	15.4614	9.57988
spleen	10.2064	3.03072	10.5558	9.59765	39.8443	20.5982	6.16682
AKI
	neutrophils	Ly6Chi mono	Ly6Clo mono	SSChi mono	B cells	CD4 T cells	CD8 T cells
blood	58.1398	12.3042	1.74297	0.0585171	14.5173	5.73709	7.50018
kidney	38.5869	15.2501	21.7398	6.05284	11.2142	4.54268	2.61348
liver	22.3339	2.68248	35.7572	24.9934	8.86089	3.03873	2.33335
lung	51.9838	20.8352	3.92096	0.511687	11.7928	6.65796	4.29768
spleen	13.7027	29.2289	13.2313	0.929201	30.5801	8.55576	3.77209
AKIreg
	neutrophils	Ly6Chi mono	Ly6Clo mono	CD11b+ SSChi	B cells	CD4 T cells	CD8 T cells
blood	11.4091	11.3866	9.62706	0.4355	51.3094	7.31441	8.51791
kidney	13.0035	14.4829	23.3604	4.17424	23.0297	12.9904	8.95879
liver	35.3818	1.14976	16.0989	17.9897	14.6915	11.788	2.90042
lung	30.1688	11.3447	14.952	6.91088	23.8284	8.70952	4.08575
spleen	16.9972	2.52798	18.3501	12.7798	32.6915	10.3806	6.27294

## Sheet: fig4c
Microvascular
	kidney			liver			lung			spleen
	mean	SD	n	mean	SD	n	mean	SD	n	mean	SD	n
UT	1	0.21	7	1	0.5	7	1	0.61	7	1	0.93	7
INF	1.87	0.71	3	1.74	0.49	3	0.44	0.13	3	16.1	5.35	3
INF-reg	4.31	0.79	3	1.79	0.72	3	0.75	0.48	3	1.35	0.99	3
AKI	1.67	0.56	3	0.63	0.46	3	0.63	0.81	3	15.97	12.48	3
AKI-reg	1.45	0.55	3	0.36	0.04	3	1.05	0.7	3	0.32	0.56	3
Tissue
	kidney			liver			lung			spleen
	mean	SD	n	mean	SD	n	mean	SD	n	mean	SD	n
UT	1	0.54	7	1	0.85	6	1	0.5	7	1	0.67	6
INF	0.82	0.07	3	1.32	0.18	3	0.69	0.19	3	2.65	1.2	3
INF-reg	2.94	0.73	3	5.78	3.64	3	2.17	1.61	3	1.96	1.5	3
AKI	1.63	0.7	7	0.69	0.47	7	1.19	0.9	6	4.57	3	7
AKI-reg	7.15	4.59	6	22.68	7.57	4	2.01	0.47	3	1.26	0.53	4

[truncated: 9 more sheets: fig4d, fig5d, fig6e, fig6f, fig6g, fig6h, fig7c, fig7d, fig7e]
